# Supplementary material for: Dihydrotanshinone-I interferes with the RNA-binding activity of HuR affecting its post-transcriptional function
Source: Sci Rep. 2015 Nov 10;5:16478. doi: 10.1038/srep16478 (PMC4639722; doi:10.1038/srep16478)
Supplement: Supplementary Table S1 [file srep16478-s2.xls]

## Sheet: Final
Dihydrotanshinone-I interferes with the RNA-binding activity of HuR affecting its post-transcriptional function. Vito Giuseppe D’Agostino, Preet Lal, Barbara Mantelli, Christopher Tiedje, Chiara Zucal, Natthakan Thongon, Matthias Gaestel, Elisa Latorre, Luciana Marinelli, Pierfausto Seneci, Marialaura Amadio and Alessandro Provenzani
Table S1. List of 107 anti-inflammatory compounds screened for in vitro inhibition of the rHuR:RNA interaction, ordered according to Z-score. The original position of each compound in the plate is reported in column A
Position in Figure 1A	Compound name	Formula	MolWt	Z-Score
90	DIHYDROTANSHINONE I	C18H14O3	278.31	-2.69796
34	AMIPRILOSE	C14H28ClNO6	341.835	-2.16069
8	HYDROCORTISONE ACETATE	C23H32O6	404.508	-1.9995
7	FLURBIPROFEN	C15H13FO2	244.268	-1.66449
46	DERACOXIB	C17H14F3N3O3S	397.379	-1.41291
22	TRIAMCINOLONE DIACETATE	C25H31FO8	478.519	-1.40954
5	FLUOCINOLONE ACETONIDE	C24H30F2O6	452.5	-1.31791
1	DEXAMETHASONE SODIUM PHOSPHATE	C22H28FNa2O8P	516.415	-1.24572
10	INDOMETHACIN	C19H16ClNO4	357.797	-1.07369
21	TRIAMCINOLONE ACETONIDE	C24H31FO6	434.509	-1.03976
20	TOLMETIN SODIUM	C15H14NNaO3	279.274	-1.01401
15	OXYPHENBUTAZONE	C19H20N2O3	324.383	-0.991197
72	NARINGIN	C27H32O14	580.548	-0.917581
11	INDOPROFEN	C17H15NO3	281.314	-0.788732
56	BENZYDAMINE HYDROCHLORIDE	C19H24ClN3O	345.876	-0.785757
77	ABRINE (L)	C12H14N2O2	218.258	-0.69732
4	FLUMETHAZONE PIVALATE	C27H36F2O6	494.581	-0.683602
23	ZOMEPIRAC SODIUM	C15H14ClNO3	291.737	-0.656667
2	DICLOFENAC SODIUM	C14H10Cl2NNaO2	318.137	-0.584256
24	BUDESONIDE	C25H34O6	430.546	-0.581854
40	NABUMETONE	C15H16O2	228.294	-0.541563
25	ETODOLAC	C17H21NO3	287.362	-0.482071
81	CYTISINE	C11H14N2O	190.247	-0.464126
51	PREGNENOLONE SUCCINATE	C25H36O5	416.563	-0.428586
9	IBUPROFEN	C13H18O2	206.287	-0.400654
84	CURCUMIN	C21H20O6	368.39	-0.393853
26	FENBUFEN	C16H14O3	254.288	-0.380367
28	FLUFENAMIC ACID	C14H10F3NO2	281.236	-0.378203
100	FOSFOSAL	C7H7O6P	218.104	-0.364498
30	MEFENAMIC ACID	C15H15NO2	241.292	-0.334554
85	PEONIFLORIN	C23H30O11	482.489	-0.294959
29	FENSPIRIDE HYDROCHLORIDE	C15H21ClN2O2	296.8	-0.266646
82	ISOLIQUIRITIGENIN	C15H12O4	256.26	-0.250061
6	FLUOCINONIDE	C26H32F2O7	494.538	-0.248491
87	ESCULIN MONOHYDRATE	C15H18O10	358.305	-0.220752
96	TOMATINE	C47H79NO21	994.148	-0.210346
75	18alpha-GLYCYRRHETINIC ACID	C30H46O4	470.699	-0.207917
27	FENOPROFEN	C15H14O3	242.277	-0.194464
78	AMYGDALIN	C20H27NO11	457.438	-0.193361
3	DIFLUNISAL	C13H8F2O3	250.204	-0.158199
73	BERBERINE CHLORIDE	C20H18ClNO4	371.824	-0.110057
41	NAPROXOL	C14H16O2	216.282	-0.0866205
47	OXAPROZIN	C18H15NO3	293.325	-0.045046
62	FLURANDRENOLIDE	C24H33FO6	436.525	-0.0360567
39	HYDROCORTISONE BUTYRATE	C25H36O6	432.562	-0.0318124
106	DIACERIN	C19H12O8	368.303	-0.014553
42	AMCINONIDE	C28H35FO7	502.585	0.00495032
43	CLOBETASOL PROPIONATE	C25H32ClFO5	466.982	0.0563061
58	CORTISONE	C21H28O5	360.454	0.0777068
63	DIOSGENIN	C27H42O3	414.634	0.0813436
60	CARBENOXOLONE SODIUM	C34H48Na2O7	614.737	0.103476
74	AESCULIN	C15H16O9	340.289	0.109614
49	PREDNISOLONE HEMISUCCINATE	C25H32O8	460.529	0.115761
44	KETOROLAC TROMETHAMINE	C19H24N2O6	376.413	0.12177
17	PHENYLBUTAZONE	C19H20N2O2	308.383	0.133048
57	MESALAMINE	C7H7NO3	153.139	0.152717
69	BERGAPTEN	C12H8O4	216.195	0.15328
68	VULPINIC ACID	C19H14O5	322.32	0.162278
71	HECOGENIN	C27H42O4	430.633	0.162626
12	MECLOFENAMATE SODIUM	C14H10Cl2NNaO2	318.137	0.182093
18	PIROXICAM	C15H13N3O4S	331.353	0.22007
107	PREGNENOLONE SULFATE, SODIUM SALT	C21H31NaO5S	418.532	0.228446
65	IMPERATORIN	C16H14O4	270.288	0.248326
79	GUAIAZULENE	C15H18	198.311	0.259208
14	NAPROXEN(+)	C14H14O3	230.266	0.259557
36	BETAMETHASONE 17,21-DIPROPIONATE	C28H37FO7	504.601	0.279644
66	GAMBOGIC ACID	C38H44O8	628.77	0.310803
35	TENOXICAM	C13H11N3O4S2	337.378	0.339211
55	DESONIDE	C24H32O6	416.519	0.360368
70	BISABOLOL	C15H26O	222.374	0.370264
37	ISOXICAM	C14H13N3O5S	335.341	0.38424
16	FLUOROMETHOLONE	C22H29FO4	376.472	0.404678
59	ISOFLUPREDNONE ACETATE	C23H29FO6	420.482	0.417299
76	ENOXOLONE	C30H46O4	470.699	0.455618
31	FLUNISOLIDE	C24H31FO6	434.509	0.458885
105	SUXIBUZONE	C24H26N2O6	438.485	0.495169
50	PREDNISOLONE SODIUM PHOSPHATE	C21H27Na2O8P	484.398	0.562025
61	HALCINONIDE	C24H32ClFO5	454.971	0.567519
104	PHENYLBUTYRIC ACID	C10H12O2	164.206	0.59753
95	NIMESULIDE	C13H12N2O5S	308.315	0.604806
32	KETOPROFEN	C16H14O3	254.288	0.616144
45	ROFECOXIB	C17H14O4S	314.363	0.622054
48	HYDROCORTISONE VALERATE	C26H38O6	446.589	0.649521
99	ACEMETACIN	C21H18ClNO6	415.834	0.651278
91	TOLFENAMIC ACID	C14H12ClNO2	261.71	0.652684
13	DEXAMETHASONE ACETATE	C24H31FO6	434.509	0.672535
64	SOLASODINE	C27H43NO2	413.649	0.684544
33	CARPROFEN	C15H12ClNO2	273.721	0.722513
67	ACACETIN	C16H12O5	284.271	0.822895
38	METHYLPREDNISOLONE SODIUM SUCCINATE	C26H33NaO8	496.538	0.842803
54	BETAMETHAZONE SODIUM PHOSPHATE	C22H28FNa2O8P	516.415	1.01448
103	PREGNENOLONE	C21H32O2	316.488	1.02587
101	ROSMARINIC ACID	C18H16O8	360.323	1.05943
80	LUPININE	C10H19NO	169.269	1.10007
89	SUPROFEN METHYL ESTER	C15H14O3S	274.341	1.1344
88	ARTENIMOL	C15H24O5	284.356	1.15629
93	S-(1,2-DICARBOXYETHYL)GLUTATHIONE	C15H23N3O10S	437.429	1.19977
97	RAMIFENAZONE	C14H20ClN3O	281.788	1.23126
102	N- (9-FLUORENYLMETHOXYCARBONYL)-L-LEUCINE	C21H23NO4	353.422	1.24361
94	NIFENAZONE	C17H16N4O2	308.343	1.25957
83	SINOMENINE	C19H23NO4	329.399	1.48065
92	PHENETHYL CAFFEATE (CAPE)	C17H16O4	284.315	1.58402
19	SULINDAC	C20H17FO3S	356.419	1.6089
52	DESOXYMETASONE	C22H29FO4	376.472	1.69746
86	GLYCYRRHIZIC ACID, AMMONIUM SALT	C41H69N3O16	860.018	1.7493
53	BETAMETHASONE ACETATE	C24H31FO6	434.509	1.76468
98	BUFEXAMAC	C12H17NO3	223.274	1.77082
